# Supplementary material for: Psychiatric burden in a cohort of adults with Niemann Pick type C disease: from psychotic symptoms to frontal lobe behavioral disorders
Source: Orphanet J Rare Dis. 2023 Sep 22;18:298. doi: 10.1186/s13023-023-02851-x (PMC10517467; doi:10.1186/s13023-023-02851-x)
Supplement: Supplementary file 1 — Additional file 1. Table S1: exhaustive clinical and paraclinical data of the 19 included NP-C patients. [file 13023_2023_2851_MOESM1_ESM.xlsx]

## Sheet: Supplementary Table article
ID	Epidemiology		Disease characteristics									Development			Thymic Symptoms		Behaivoural symptoms								Neuropsychological profile										Social cognition test						Psychometric scales						Global cognition test
	Date of Birth	Gender	NPC1 mutations	first manifestations	ag at first manifestations	age at diagnosis	Miglustat	Psychosis	Psychosis at onset	age at psychosis	FU of psychotic patiients after diag (years)	Psychomotor developmental delay	Learning disorder	Autistic symptoms in childhood	Depressive symptoms	Anxiety symptoms	Emotional Hyper reactivity	Excessive Spending	Impaired social cognition	Affective blunting	Desinhibition	Social retreat	Apathy	Stereotypies	Studies	Cognitive complaint	Abnormal ToM	Abnormal Behaviour	Abnormal Global Cognition	Dysexecutive syndrome	Abnormal Attention	Abnormal Memory	Abnormal Language	Abnormal Praxis	FER Raw	FER Z score	FP Raw	FP Z score	TOM15 Total Raw	TOM15 Total Z score	Starkstein Auto	Starkstein Hetero	HAD0A	HAD0D	FBI	EBI	MMSE	Mattis	OST
1	1983-11-25	F	G992A+G993fs	ataxia, dysarthria, dysphagia	10	18	1	1	0	23	NA	1	0	NA	0	NA	1	0	1	1	0	1	1	NA	NA	NA	NA	NA	NA	NA	NA	NA	NA	NA	NA	NA	NA	NA	NA	NA	NA	NA	NA	NA	NA	NA	NA	NA	NA
2	1984-01-30	F	I1061T+V950M	VSGP, ataxia	12	22	1	1	0	18	12	1	0	1	1	1	1	1	1	1	1	0	0	NA	9	1	NA	NA	1	1	1	1	1	NA	NA	NA	NA	NA	NA	NA	NA	NA	NA	NA	NA	NA	20	NA	6
3	1986-10-31	M	Q252fs+C800R	ataxia	15	23	1	1	0	23	9	1	0	NA	1	1	1	0	NA	0	1	1	1	NA	0	1	1	1	1	1	1	1	1	NA	10.3	2.1	NA	NA	0.625	3.48	16	NA	NA	NA	NA	NA	23	NA	6
4	1980-04-20	M	V1158M+V1158M	psychosis, cognitive	16	32	1	1	1	16	6	NA	NA	0	1	1	1	1	NA	NA	1	1	1	NA	NA	1	NA	NA	1	1	1	NA	0	NA	NA	NA	NA	NA	NA	NA	NA	NA	NA	NA	NA	NA	9	31	NA
5	1979-07-23	M	K592fs+R615L	psychosis, cognitive	16	24	0	1	1	16	16	0	1	1	0	NA	0	0	1	0	1	1	1	1	NA	NA	NA	NA	NA	NA	NA	NA	NA	NA	NA	NA	NA	NA	NA	NA	NA	NA	NA	NA	NA	NA	NA	NA	NA
6	1969-12-08	F	S344fs+R372W	psychosis, cognitive	18	33	0	1	1	18	17	1	0	0	0	NA	1	NA	NA	NA	NA	NA	1	NA	NA	NA	NA	NA	NA	NA	NA	NA	NA	NA	NA	NA	NA	NA	NA	NA	NA	NA	NA	NA	NA	NA	NA	NA	NA
7	1994-07-05	M	C177Y+K576R	ataxia, dysarthria, dysphagia	19	23	1	1	0	21	1	1	1	1	1	1	1	1	1	1	0	1	1	1	0	1	1	NA	1	1	1	1	0	1	7.7	4.45	7.1	4.07	NA	NA	NA	NA	NA	NA	NA	NA	21	NA	6
8	1985-11-30	M	S954L+N1186S	psychosis	20	25	1	1	1	20	8	0	0	NA	0	0	0	1	1	1	1	1	1	1	12	1	1	1	0	1	1	NA	1	1	6.9	5.22	NA	NA	0.25	10.4	17	23	NA	NA	NA	NA	28	NA	8
9	1983-02-21	F	R978C+del.exons 1-6h	psychosis, ataxia, cognitive	25	27	1	1	1	25	9	0	0	0	0	NA	0	1	1	0	1	1	1	1	NA	NA	NA	NA	NA	NA	NA	NA	NA	NA	NA	NA	NA	NA	NA	NA	NA	NA	NA	NA	NA	NA	NA	NA	NA
10	1961-10-02	F	K592fs+R615L	pyschosis	30	41	0	1	1	30	16	0	0	NA	1	NA	1	0	1	0	1	1	1	NA	NA	1	NA	NA	NA	NA	NA	NA	NA	NA	NA	NA	NA	NA	NA	NA	NA	NA	NA	NA	NA	NA	NA	NA	NA
11	1987-11-20	F	V950M+I1061T	ataxia	13	22	1	0				0	1	0	0	0	0	0	1	1	1	1	1	0	11	1	1	1	1	1	1	1	1	0	9.4	2.88	NA	NA	NA	NA	18	NA	7	6	NA	NA	21	NA	7
12	1986-02-08	M	I1061T+G538R	VSGP, dysarthria, cognitive	16	20	1	0				NA	NA	NA	NA	NA	NA	NA	NA	NA	NA	NA	NA	NA	4	NA	1	1	1	1	1	1	1	0	5.6	6.39	11.6	1.05	0.6667	4.11	13	31	1	0	27	11	24	129	10
13	1991-08-14	M	V1158M+V1158M	ataxia, dysarthria	16	23	1	0				0	0	0	0	0	1	0	1	1	0	0	0	0	NA	1	NA	NA	NA	NA	NA	NA	NA	NA	NA	NA	NA	NA	NA	NA	NA	NA	NA	NA	NA	NA	NA	NA	NA
14	1969-04-28	F	G992R+N452fs	VSGP	16	28	1	0				0	1	0	0	0	0	NA	0	0	0	0	0	0	11	1	NA	NA	1	1	1	NA	1	NA	NA	NA	NA	NA	NA	NA	NA	NA	NA	NA	NA	NA	21	NA	8
15	1983-03-30	M	K615C+K615C	cognitive	18	33	1	0				0	0	NA	0	0	0	1	NA	1	NA	1	1	NA	12	1	1	NA	1	1	1	1	1	0	7.3	4.82	7.1	4.07	0.4	8.15	NA	NA	2	8	NA	NA	22	NA	7
16	1975-01-17	M	I1061T+?(V562V)a	deafness, cognitive and behavioural	18	35	1	0				0	1	0	1	1	1	NA	1	1	0	1	1	0	10	1	1	1	1	1	1	1	1	1	5.1	6.78	NA	NA	NA	NA	25	22	11	8	22	10	11	93	2
17	1974-05-28	M	C227S+I841K	ataxia, deafness	27	36	1	0				0	0	0	0	NA	NA	NA	NA	NA	NA	NA	NA	NA	11	NA	NA	NA	1	0	0	0	0	NA	NA	NA	NA	NA	NA	NA	NA	NA	NA	NA	NA	NA	25	134	NA
18	1976-11-30	M	P1007A+P1007A	deafness, cognitive	32	33	1	0				1	learning disorder and intellectual dishability	0	0	0	NA	NA	1	1	1	1	1	1	10	1	1	NA	1	1	1	1	1	1	7.3	4.82	NA	NA	NA	NA	NA	NA	NA	NA	NA	NA	12	NA	4
19	1950-01-15	F	S386G + M631R	deafness	50	65	1	0				0	0	0	0	0	0	0	0	0	0	0	0	0	NA	0	NA	NA	NA	NA	NA	NA	NA	NA	NA	NA	NA	NA	NA	NA	NA	NA	NA	NA	NA	NA	NA	NA	NA
			a:[c.1686G>A]
[truncated: 58 more columns]
