# Supplementary material for: Psychiatric burden in a cohort of adults with Niemann Pick type C disease: from psychotic symptoms to frontal lobe behavioral disorders
Source: Orphanet J Rare Dis. 2023 Sep 22;18:298. doi: 10.1186/s13023-023-02851-x (PMC10517467; doi:10.1186/s13023-023-02851-x)
Supplement: Supplementary file 2 — Additional file 2. Table S2: psychotropic treatments include also antidepressant, anxiolytics, and mood stabilizers of the 10 ncluded NP-C-psychosis patients. [file 13023_2023_2851_MOESM2_ESM.xlsx]

## Sheet: Feuil1
Num Patient	Nom	Prénom	DDN	AP (1st generation)	AP 2nd generation	SSRI	SSRNA	Other	Tricyclic	BZD	thymoregulator antiepileptic
1	Lorenzo	Jeremie	1994-07-05	Loxapine	Aripiprazole	Fluoxetine				Diazepam
2	Bouzembrak	Hakim	1985-11-30	Loxapine, Haloperidol, Flupentixol, Aripiprazole, Olanzapine	Risperidone					Diazepam, Clonazepam	Valproate de sodium
3	Quenette	Bruno	1986-10-31	Olanzapine						Diazepam
4	Anezo	Christelle	1984-01-30	Olanzapine, Zuclopenthixol		Paroxetine				Alprazolam	Valproate de sodium
5	Houacine	Mohand	1980-04-20	Haloperidol, Flupentixol, Alimemazine, Cyamemazine	Amisulpride, Olanzapine	Escitalopram, Citalopram	Mirtazapine	Tianeptine		Clorazepate, Prazepam, Clonazepam Diazepam, Zopiclone, zolpidem	Depamide
6	Pelletier	Catherine	1961-10-02	Haloperidol, Chlorpromazine, Levomepromazine	Risperidone, olanzapine, amisulpride,	Paroxetine, Fluoxetine			Anafranil	Zopiclone	Carbamazepine, Depamide
7	Pilardeau	Sylviane	1969-12-08	Pipotiazine, Haloperidol, Cyamemazine	Amisulpride,	Paroxetine, Citalopram				Clorazepate, Prazepam, Clonazepam, Lormetazepam, Zopiclone	Valproate de sodium
8	Poincilit	Alix	1983-02-21	Clozapine	Olanzapine, Quetiapine, Aripiprazole, Risperidone,	Escitalopram	Duloxetine			Lormetazepam	Valproate de sodium
9	Jouzeau	Emilien	1979-07-23		Amisulpride	Fluoxetine, Paroxetine				Clonazepam	Valproate de sodium
10	Loiseau	Diane	1983-11-25		Risperidone	Fluoxetine, Sertraline				Clorazepate, Clonazepam, Zolpidem

## Sheet: Feuil2
ID.	AP (1st generation)	AP (Atypical)	SSRI	SSRNA	Other	Tricyclic	BZD	Thymoregulator antiepileptic
1	Loxapine	Aripiprazole	Fluoxetine				Diazepam
2	Loxapine, Haloperidol, Flupentixol, Aripiprazole, Olanzapine	Risperidone					Diazepam, Clonazepam	Valproate de sodium
3	Olanzapine						Diazepam
4	Olanzapine, Zuclopenthixol		Paroxetine				Alprazolam	Valproate de sodium
5	Haloperidol, Flupentixol, Alimemazine, Cyamemazine	Amisulpride, Olanzapine	Escitalopram, Citalopram	Mirtazapine	Tianeptine		Clorazepate, Prazepam, Clonazepam Diazepam, Zopiclone, zolpidem	Depamide
6	Haloperidol, Chlorpromazine, Levomepromazine	Risperidone, olanzapine, amisulpride,	Paroxetine, Fluoxetine			Anafranil	Zopiclone	Carbamazepine, Depamide
7	Pipotiazine, Haloperidol, Cyamemazine	Amisulpride,	Paroxetine, Citalopram				Clorazepate, Prazepam, Clonazepam, Lormetazepam, Zopiclone	Valproate de sodium
8	Clozapine	Olanzapine, Quetiapine, Aripiprazole, Risperidone,	Escitalopram	Duloxetine			Lormetazepam	Valproate de sodium
9		Amisulpride	Fluoxetine, Paroxetine				Clonazepam	Valproate de sodium
10		Risperidone	Fluoxetine, Sertraline				Clorazepate, Clonazepam, Zolpidem
